# Supplementary material for: The Immunomodulatory Effects of Porcupine Bezoar on Cyclophosphamide-Induced Immunosuppression in Rats
Source: Pharmaceuticals (Basel). 2026 Apr 1;19(4):563. doi: 10.3390/ph19040563 (PMC13119076; doi:10.3390/ph19040563)
Supplement: Supplementary file 1 [file pharmaceuticals-19-00563-s001.zip]

Archive with 3 entries (3 files):
- Supplementary file S1 Figure S1 and Tables S1-S2.pdf
- Supplementary file S2  Research sample submission document (traceability information).pdf
- Supplementary file S3  SGS test report (third-party QC).pdf
